# Supplementary material for: Association Analysis between Genetic Variants of elovl5a and elovl5b and Poly-Unsaturated Fatty Acids in Common Carp (Cyprinus carpio)
Source: Biology (Basel). 2022 Mar 18;11(3):466. doi: 10.3390/biology11030466 (PMC8945013; doi:10.3390/biology11030466)
Supplement: Supplementary file 1 [file biology-11-00466-s001.zip]

Archive with 2 entries (2 files):
- Supplementary-Figures.pdf
- Supplementary-Tables.xlsx
