# Supplementary material for: Association Analysis between Genetic Variants of elovl5a and elovl5b and Poly-Unsaturated Fatty Acids in Common Carp (Cyprinus carpio)
Source: Biology (Basel). 2022 Mar 18;11(3):466. doi: 10.3390/biology11030466 (PMC8945013; doi:10.3390/biology11030466)
Supplement: Supplementary file 1 [file biology-11-00466-s001.zip › Supplementary-Tables.xlsx]

## Sheet: Table S1
Table S1: The primers used for amplification of the coding sequence of elovl5a and elovl5b
Gene	Primer sequence (5’-3’)	Accession No.	Tm
elovl5a	F: TCTCGGTCTGAAGACTAAAGGTTGAAG	MK893918.1	56oC
	R: CCATCTGTGCGCGGTTTCCTG
elovl5b	F: CACAGGACTGAGCACAGAAGG	MK893919.2	60 oC
	R: ATAACGGGACTGTAAGCGGAC

## Sheet: Table S2
Table S2: Elovl5a genotypes
SNP	alleles	pos	100F	100J	101F	101J	102F	102J	103F	103J	105F	106F	107F	108F	109F	10F	10H	110F	111F	112F	113F	114F	115F	116F	117F	118F	119F	11H	11J	120F	121F	122F	123F	124F	125F	126F	127F	128F	129F	12F	12H	13F	13H	13J	14H	15F	15H	15J	16F
E5a.29	C/T	29	CC	CC	CC	CC	CC	CC	CC	TT	CC	CC	CC	CT	CC	CC	CC	CC	CC	CC	CC	CT	CC	CT	CT	CC	CC	TT	CC	CC	CC	CC	CC	CC	CC	CC	CT	CC	CC	CC	CC	CC	CC	CC	CC	CT	CC	CC	CC
E5a.87	A/G	87	GG	GG	GG	GG	GG	GG	GG	GG	GG	GG	GG	GG	GG	NN	GG	GG	GG	GG	GG	GG	GG	GG	GG	GG	GG	GG	GG	GG	GG	GG	GG	GG	GG	GG	GG	GG	GG	GG	GG	GG	GG	GG	AG	AG	GG	GG	GG
E5a.180	A/C	180	CC	CC	CC	CC	CC	AC	CC	CC	CC	CC	CC	CC	CC	CC	CC	CC	CC	CC	CC	CC	CC	CC	CC	CC	CC	CC	CC	CC	CC	CC	CC	CC	AC	CC	CC	CC	CC	AC	CC	CC	CC	CC	CC	CC	CC	CC	CC
E5a.351	C/T	351	CC	CT	CC	CC	CC	CT	CC	CC	CC	CC	CC	CC	CC	CC	CC	CC	CC	CC	CC	CC	CC	CC	CC	CC	CC	CC	CC	CC	CC	CC	CC	CC	CT	CC	CC	CC	CC	CC	CC	CC	CC	CC	CC	CC	CC	CC	CT
E5a.429	C/T	429	CC	CC	CC	CC	CC	CT	CC	CC	CC	CC	CC	CC	CC	CC	CC	CC	CC	CC	CC	CC	CC	CC	CC	CC	CC	CC	CC	CC	CC	CC	CC	CC	CC	CC	CC	CC	CC	CT	CT	CT	CC	CC	CC	CC	CC	CC	CC
E5a.552	C/T	552	CT	TT	CT	CT	TT	CT	TT	CC	CT	CT	CT	CC	CT	TT	TT	CT	TT	TT	CT	CC	CT	CC	CT	CT	TT	CT	CT	TT	CT	TT	CT	CT	TT	CT	CT	CT	TT	CC	CT	CT	TT	CT	CT	CT	TT	TT	CC
E5a.582	A/G	582	AA	AA	AA	AA	AA	AA	AA	AA	AA	AA	AA	AG	AA	GG	AG	AA	AA	AA	AA	AG	AA	AG	GG	AA	AA	AG	AA	AG	AA	AA	AA	AA	AG	AA	AG	AA	AA	AA	AA	AA	AA	AA	AA	AG	AA	AA	AA
E5a.651	G/A	651	AA	AA	AA	AA	AA	AA	AA	AA	AA	AA	AA	AA	AA	AA	AA	AA	AA	AA	AA	AA	AA	AA	AA	AA	AA	AA	AA	AA	AA	AA	AA	AA	AA	AA	AA	AA	AA	AA	AA	AA	AA	AA	AA	AA	AA	AA	AA
E5a.798	A/G	798	GG	GG	GG	GG	GG	GG	GG	GG	GG	GG	GG	GG	GG	GG	AG	GG	GG	GG	GG	GG	GG	GG	AG	GG	GG	AG	GG	AG	GG	GG	GG	GG	AG	GG	GG	GG	GG	GG	GG	GG	GG	GG	GG	GG	GG	GG	GG
E5a.810	A/T	810	AT	TT	AT	AT	TT	AT	TT	TT	AT	AT	AT	AA	AT	AA	AT	AT	TT	TT	AT	AA	AT	AA	AA	AT	TT	AT	AT	AT	AT	TT	AT	AT	AT	AT	AT	AT	TT	AA	TT	AT	TT	AT	AT	AT	TT	TT	TT
[truncated: 157 more columns]

## Sheet: Table S3
Table S3: Elovl5b genotypes
SNP	alleles	pos	109J	53F	3F	69F	57F	51J	60J	28J	68F	23J	55J	12J	62J	60F	72F	7F	56J	46H	79F	18J	28H	94J	16J	5F	102J	51F	74F	97J	4H	96J	6H	10J	42J	29J	82J	24H	95J	9F	32H	63F	56F	20J	54J	5J	25H	72J	89J
E5b.172	C/T	172	CC	CC	CC	CC	CC	CC	CC	CC	CC	CC	CC	CC	CC	CC	CC	CC	CC	CC	CC	CC	CC	CC	CC	CC	CC	CC	CC	CC	CC	CC	CT	CC	CC	CC	CC	CT	CC	CT	CC	CC	CC	CC	CC	CC	CC	CC	CC
E5b.174	C/A	174	CC	CC	CC	CC	CC	CC	CA	CC	CC	CC	CC	CC	CC	CC	CC	CC	CC	CC	CA	CC	CC	CC	CC	CC	CC	CC	CC	CC	CC	CC	CC	CC	CA	CC	CC	CC	CC	CC	CC	CC	CC	CA	CC	CC	CC	CC	CC
E5b.195	A/C	195	AA	AC	AC	AA	AA	AA	AA	AA	AA	AA	AC	AC	AA	AA	AA	AA	AA	AA	AA	AA	AA	AC	AA	AA	AA	AA	AA	AA	AC	AA	AA	AC	AA	AC	AA	AA	AA	AC	AA	AA	AA	AA	AA	AA	AA	AA	AA
E5b.333	C/T	333	CC	CT	CT	CT	CT	CT	CT	CT	CT	CT	CT	CT	CT	CT	CT	CT	CT	CT	CT	CT	CT	CT	CT	TT	CT	CT	CT	CT	CT	CT	CT	CT	CT	CT	CT	CC	CT	CC	CT	CT	CT	CT	CT	CT	CC	CC	CT
E5b.424	C/T	424	CT	CC	CC	CT	CC	CT	CT	CC	CC	CC	CT	CT	CT	CC	CC	CC	CC	CC	CC	CC	CT	CC	CC	CC	CT	CC	CC	CC	CC	CC	CC	CT	CT	CC	CC	CT	CT	CT	CC	CC	CT	CC	CC	CC	CT	CC	CC
E5b.711	T/C	711	TC	TC	TC	TC	TT	TC	TC	TT	TT	TT	TC	TT	TC	TT	TT	TT	TT	TC	TT	TT	TC	TC	TT	TT	TC	TT	TC	TT	TC	TT	CC	TC	TC	TC	TC	TC	TC	TC	TT	TT	TC	TC	TT	TT	TT	TT	TC
E5b.782	G/A	782	GG	GG	GG	GA	GG	GG	GG	GG	GG	GG	GG	GG	GG	GG	GG	GG	GG	GG	GG	GG	GA	GG	GG	GG	GG	GG	GA	GG	GG	GG	GA	GG	GG	GG	GG	GA	GG	GA	GG	GG	GG	GG	GG	GG	GG	GG	GG
E5b.813	C/T	813	CC	CT	CT	CC	CC	CT	CT	CC	CC	CC	CC	CC	CC	CC	CC	CC	CC	CC	CC	CC	CC	CC	CC	CC	CC	CC	CC	CC	CC	CC	CT	CC	CT	CC	CT	CT	CC	CT	CT	CC	CC	CT	CC	CC	CC	CC	CC
[truncated: 222 more columns]

## Sheet: Table S4
Table S4: Genotype combination of two SNPs in elovl5b and two SNPs in fads2b and the corresponding PUFA contents for joint analysis
Multi-cSNP Combination	H1	H2	H3	H4	H5	H6	H7	H8	H9	H10	Marker R2
seq	G/G_C/C_C/C_G/G	G/G_C/C_C/T_G/A	G/G_C/C_C/T_G/G	A/G_C/C_C/C_G/G	A/G_C/T_C/C_G/G	G/G_C/T_C/C_G/G	A/G_C/C_C/T_G/A	A/G_C/T_C/T_G/A	A/G_C/T_C/T_G/G	G/G_C/C_C/C_G/A
Observed sample number	162	15	12	6	5	5	4	3	3	3
18:3n-3	0.78±0.51	0.78±0.53	1.83±1.28	0.39±0.29	1.2±0.25	0.74±0.67	1.31±0.23	3.77±0.2	3.28±2.63	0.55±0.32	0.336
18:3n-6	3.29±1.38	4.56±2.26	4.27±1.03	5.18±2.19	5.59±1.63	3.01±0.25	4.27±1.92	8.75±3.91	5.19±2.23	6.59±4.61	0.0502
22:4n-6	0.61±0.22	0.73±0.3	0.9±0.44	0.83±0.17	0.57±0.05	1.15±0.7	0.57±0.21	1.32±0.28	1.18±0.27	0.82±0.28	0.2126
22:5n-3	1.44±0.6	2.23±0.86	2.35±1.35	1.43±0.36	2.11±0.14	1.88±0.74	1.23±0.34	3.55±0.75	3.41±1.95	2.05±0.86	0.0802
22:5n-6	1.93±0.78	2.23±0.97	3.18±1.64	2.34±0.92	2.64±0.41	4.67±3.63	2.02±0.91	6.87±3.69	5.59±1.26	2.16±0.68	0.2819
18:2n-6	22.99±4.73	26.03±5.65	34.45±9.13	22.07±8.21	20.14±2.14	32.05±5.48	27.89±11.11	53.04±7.76	74.02±15.26	17.18±4.3	0.5495
18:4n-3	0.07±0.04	0.07±0.04	0.08±0.06	0.07±0.07	0.06±0.01	0.08±0.01	0.08±0.03	0.1±0.03	0.18±0.07	0±0	0.0424
20:3n-3	0.22±0.08	0.35±0.19	0.4±0.19	0.25±0.06	0.39±0.05	0.4±0.19	0.32±0.21	0.54±0.15	0.66±0.24	0.25±0.14	0.3273
20:3n-6	2.38±0.61	2.72±0.78	4.01±1.91	2.61±0.6	2.93±0.17	5.24±3.54	2.89±0.74	7.29±0.88	7.66±2.09	2.92±0.88	0.3759
20:4n-3	0.26±0.07	0.35±0.09	0.36±0.13	0.36±0.22	0.37±0.08	0.33±0.07	0.27±0.07	0.64±0.12	0.73±0.36	0.25±0.1	0.3322
20:5n-3	3.22±1.36	3.67±1.08	3.82±0.83	3.12±1.83	2.96±0.89	3.55±0.97	1.85±0.7	4.55±1.69	4.02±2.79	5.14±2.84	0.2263
20:4n-6	7.71±3.09	7.51±4.02	10.5±4.29	9.79±3.46	6.1±0.25	14.87±9.27	6.01±0.59	12.91±4.51	10.82±2.29	12.18±6.31	0.1306

## Sheet: Table S5
Table S5: Pearson correlation between the breeding values and the PUFAs contents based on all cSNPS in fads2b and elovl5b.
trait	method	cv	SD_cv	MSEP	SD_MSEP
18:2n-6	GBLUP	0.4958	0.0245	0.2857	0.0433
18:2n-6	EGBLUP	0.4605	0.0291	0.19345	0.0541
18:2n-6	RR	0.4811	0.0284	0.30505	0.0383
18:2n-6	LASSO	0.5378	0.0302	0.28035	0.0241
18:2n-6	EN	0.5441	0.0185	0.26855	0.0432
18:2n-6	BRR	0.49045	0.0228	0.27765	0.0379
18:2n-6	BL	0.5307	0.0181	0.2689	0.0356
18:2n-6	BA	0.52205	0.0111	0.2837	0.0336
18:2n-6	BB	0.5824	0.0134	0.24305	0.0135
18:2n-6	BC	0.5621	0.0174	0.2755	0.0223
18:3n-3	GBLUP	0.388	0.0238	0.041	0.0028
18:3n-3	EGBLUP	0.4085	0.021	0.03925	0.0045
18:3n-3	RR	0.4123	0.0223	0.0437	0.0042
18:3n-3	LASSO	0.4083	0.023	0.03025	0.0097
18:3n-3	EN	0.40895	0.0178	0.0255	0.0092
18:3n-3	BRR	0.4151	0.0186	0.0435	0.0039
18:3n-3	BL	0.41855	0.0169	0.03845	0.0041
18:3n-3	BA	0.41575	0.0233	0.0413	0.0063
18:3n-3	BB	0.4245	0.0268	0.02405	0.0017
18:3n-3	BC	0.43135	0.0155	0.03515	0.0054
18:3n-6	GBLUP	0.22875	0.0219	0.1765	0.0138
18:3n-6	EGBLUP	0.26125	0.0196	0.17265	0.0162
18:3n-6	RR	0.2399	0.0298	0.12945	0.0156
18:3n-6	LASSO	0.232	0.0258	0.14845	0.0247
18:3n-6	EN	0.2418	0.0293	0.1387	0.0212
18:3n-6	BRR	0.2335	0.0186	0.16245	0.0146
18:3n-6	BL	0.22985	0.0152	0.17705	0.0111
18:3n-6	BA	0.229	0.0191	0.169	0.0098
18:3n-6	BB	0.13515	0.0349	0.1665	0.0122
18:3n-6	BC	0.24065	0.0159	0.1675	0.0119
18:4n-3	GBLUP	-0.1193	0.0316	0.00695	0.0002
18:4n-3	EGBLUP	-0.01205	0.0234	0.0057	0.0007
18:4n-3	RR	-0.0805	0.0383	0.0072	0.0008
18:4n-3	LASSO	-0.1872	0.0474	0.00705	0.0004
18:4n-3	EN	-0.17225	0.0546	0.0069	0.0003
18:4n-3	BRR	0.03045	0.0183	0.00765	0.001
18:4n-3	BL	-0.00545	0.029	0.007	0.0005
18:4n-3	BA	-0.014	0.0314	0.00715	0.0004
18:4n-3	BB	-0.05105	0.0177	0.0071	0.0004
18:4n-3	BC	-0.02025	0.0297	0.00815	0.001
20:3n-3	GBLUP	0.47385	0.0141	0.0017	0.0005
20:3n-3	EGBLUP	0.457	0.0141	0.0008	0.0006
20:3n-3	RR	0.4781	0.0139	0.00255	0.0005
20:3n-3	LASSO	0.5	0.0173	0.0018	0.0004
20:3n-3	EN	0.49495	0.0137	0.00145	0.0006
20:3n-3	BRR	0.4726	0.0181	0.002	0.0007
20:3n-3	BL	0.4872	0.0156	0.00155	0.0007
20:3n-3	BA	0.4814	0.0173	0.0018	0.0004
20:3n-3	BB	0.52605	0.0097	0.00295	0.0002
20:3n-3	BC	0.4946	0.0137	0.00185	0.0006
20:3n-6	GBLUP	0.4441	0.0183	0.0462	0.0043
20:3n-6	EGBLUP	0.42255	0.0163	0.01985	0.0046
20:3n-6	RR	0.4431	0.0206	0.03525	0.0071
20:3n-6	LASSO	0.51065	0.019	0.01035	0.0038
20:3n-6	EN	0.5034	0.0221	0.0083	0.0019
20:3n-6	BRR	0.4459	0.0155	0.04485	0.0046
20:3n-6	BL	0.4767	0.0138	0.0318	0.0044
20:3n-6	BA	0.47145	0.019	0.03525	0.0061
20:3n-6	BB	0.53285	0.0162	0.01405	0.0014
20:3n-6	BC	0.50195	0.0172	0.0179	0.002
20:4n-3	GBLUP	0.4877	0.0125	0.00765	0.0005
20:4n-3	EGBLUP	0.4769	0.0141	0.00825	0.0006
20:4n-3	RR	0.47945	0.0197	0.0074	0.0008
20:4n-3	LASSO	0.50395	0.0211	0.00705	0.0006
20:4n-3	EN	0.49215	0.016	0.00765	0.0008
20:4n-3	BRR	0.4878	0.014	0.0072	0.0006
20:4n-3	BL	0.4943	0.0155	0.0073	0.0006
20:4n-3	BA	0.48595	0.0201	0.00755	0.0006
20:4n-3	BB	0.50045	0.0182	0.00575	0.0006
20:4n-3	BC	0.50605	0.0155	0.0075	0.0008
20:4n-6	GBLUP	0.1149	0.0349	0.17565	0.0113
20:4n-6	EGBLUP	0.10465	0.0301	0.1496	0.0142
20:4n-6	RR	0.0435	0.0329	0.1609	0.0108
20:4n-6	LASSO	0.1262	0.0465	0.1648	0.0093
20:4n-6	EN	0.13915	0.0326	0.1641	0.0111
20:4n-6	BRR	0.137	0.0261	0.205	0.0216
20:4n-6	BL	0.143	0.0222	0.1767	0.0106
20:4n-6	BA	0.13795	0.0314	0.1862	0.0183
20:4n-6	BB	0.10615	0.05	0.16875	0.01
20:4n-6	BC	0.161	0.0223	0.18305	0.0105
20:5n-3	GBLUP	0.01725	0.0363	0.06805	0.0078
20:5n-3	EGBLUP	0.09305	0.023	0.0758	0.0072
20:5n-3	RR	0.0667	0.0283	0.06995	0.0113
20:5n-3	LASSO	0.09035	0.0432	0.08695	0.0174
20:5n-3	EN	0.0741	0.0424	0.0756	0.0112
20:5n-3	BRR	0.1589	0.0253	0.0834	0.0086
20:5n-3	BL	0.0865	0.0242	0.07085	0.0055
20:5n-3	BA	0.09305	0.0335	0.07895	0.01
20:5n-3	BB	0.02315	0.0295	0.0699	0.0148
20:5n-3	BC	0.13045	0.0348	0.0931	0.0165
22:4n-6	GBLUP	0.31095	0.023	0.0126	0.0018
22:4n-6	EGBLUP	0.28575	0.0195	0.01005	0.0011
22:4n-6	RR	0.2731	0.0233	0.01225	0.0015
22:4n-6	LASSO	0.32645	0.0299	0.01155	0.0007
22:4n-6	EN	0.3263	0.0178	0.01145	0.0008
22:4n-6	BRR	0.30655	0.0188	0.01355	0.0011
22:4n-6	BL	0.33595	0.0239	0.0124	0.0008
22:4n-6	BA	0.3362	0.0192	0.01255	0.001
22:4n-6	BB	0.33805	0.0227	0.0127	0.0006
22:4n-6	BC	0.3413	0.019	0.0116	0.0009
22:5n-3	GBLUP	0.2966	0.0213	0.0202	0.0034
22:5n-3	EGBLUP	0.30225	0.0189	0.0233	0.0033
22:5n-3	RR	0.305	0.0197	0.01785	0.0029
22:5n-3	LASSO	0.39055	0.0169	0.0233	0.0024
22:5n-3	EN	0.3855	0.0235	0.02365	0.0013
22:5n-3	BRR	0.3004	0.022	0.0192	0.0045
22:5n-3	BL	0.3163	0.0201	0.02145	0.0022
22:5n-3	BA	0.31045	0.0208	0.02055	0.0025
22:5n-3	BB	0.38595	0.0209	0.01975	0.0016
22:5n-3	BC	0.37315	0.0233	0.02	0.0021
22:5n-6	GBLUP	0.35985	0.0192	0.09475	0.0055
22:5n-6	EGBLUP	0.3001	0.0202	0.0773	0.0049
22:5n-6	RR	0.3521	0.028	0.08395	0.0063
22:5n-6	LASSO	0.43545	0.0145	0.07775	0.0029
22:5n-6	EN	0.42115	0.0149	0.07665	0.0025
22:5n-6	BRR	0.36525	0.0169	0.09555	0.0066
22:5n-6	BL	0.3944	0.02	0.088	0.004
22:5n-6	BA	0.38305	0.0249	0.09305	0.0064
22:5n-6	BB	0.4558	0.0207	0.08545	0.0018
22:5n-6	BC	0.41995	0.0182	0.0841	0.0032
